# Supplementary material for: A mitogenomic perspective on the ancient, rapid radiation in the Galliformes with an emphasis on the Phasianidae
Source: BMC Evol Biol. 2010 May 6;10:132. doi: 10.1186/1471-2148-10-132 (PMC2880301; doi:10.1186/1471-2148-10-132)
Supplement: Additional file 2 — Test of stationarity of base composition. Test of stationarity of base composition in TREEPUZZLE 5.0. The chi-square test compares the nucleotide composition of each sequence to the frequency distribution assumed in the maximum likelihood model. [file 1471-2148-10-132-S2.XLS]

## Sheet: Sheet1
Additional file 2: Test of stationarity of base composition.
	12S		16S		ATP6		ATP8		CoxI		CoxII		CoxIII		CR		CytB		ND1		ND2		ND3		ND4		ND4L		ND5		ND6		tRNA
	chi-square test P	Multiple correction P'*	chi-square test P	Multiple correction P'	chi-square test P	Multiple correction P'	chi-square test P	Multiple correction P'	chi-square test P	Multiple correction P'	chi-square test P	Multiple correction P'	chi-square test P	Multiple correction P'	chi-square test P	Multiple correction P'	chi-square test P	Multiple correction P'	chi-square test P	Multiple correction P'	chi-square test P	Multiple correction P'	chi-square test P	Multiple correction P'	chi-square test P	Multiple correction P'	chi-square test P	Multiple correction P'	chi-square test P	Multiple correction P'	chi-square test P	Multiple correction P'	chi-square test P	Multiple correction P'
Anas_platyrhynchos**	0.3939	1	0.1176	0.993292	0.2396	0.999983	0.403	1	0.0175	0.506483	0.3088	1	0.1319	0.99651	0.0001	0.00399221	0.4183	1	0.0638	0.928428	0	0	0.1027	0.992385	0.1148	0.992385	0.2374	0.99998	0.0005	0.0198062	0.0531	0.887238	0.8667	1
Anser_albifrons**	0.7782	1	0.1459	0.998179	0.6686	1	0.5561	1	0.1741	0.999525	0.3439	1	0.2877	0.999999	0.0003	0.0119301	0.2982	0.999999	0.3219	1	0.0349	0.758514	0.1792	0.999999	0.292	0.999999	0.3894	1	0.015	0.453677	0.0992	0.984684	0.9812	1
Anseranas_semipalmata**	0.5672	1	0.7056	1	0.5019	1	0.971	1	0.5498	1	0.8777	1	0.9354	1	0.0238	0.618449	0.8393	1	0.7518	1	0.8675	1	0.9555	1	0.6242	1	0.9189	1	0.4883	1	0.4348	1	0.9681	1
Aythya_americana**	0.6025	1	0.3004	0.999999	0.5116	1	0.2671	0.999996	0.0117	0.375472	0.2164	0.999942	0.4649	1	0	0	0.2519	0.999991	0.078	0.961164	0.0002	0.00796888	0.2132	0.986173	0.1015	0.986173	0.0605	0.917611	0.0067	0.235782	0.183	0.999692	0.7175	1
Branta_canadensis**	0.6143	1	0.1252	0.995254	0.7438	1	0.4207	1	0.03	0.704288	0.2086	0.999914	0.5081	1	0	0	0.4042	1	0.1411	0.997721	0.0615	0.921047	0.4233	1	0.6917	1	0.6902	1	0.0139	0.428734	0.1898	0.999779	0.9325	1
Cygnus_columbianus**	0.8434	1	0.1382	0.997392	0.8907	1	0.6705	1	0.3635	1	0.3629	1	0.7069	1	0	0	0.4206	1	0.0879	0.974783	0.1782	0.99961	0.397	0.999362	0.168	0.999362	0.7622	1	0.0634	0.927194	0.6074	1	0.9266	1
Alectoris_chukar	0.8762	1	0.7993	1	0.7812	1	0.8431	1	0.0038	0.14126	0.2011	0.999874	0.8829	1	0.9755	1	0.9936	1	0.8006	1	0.978	1	0.9592	1	0.9977	1	0.6422	1	0	0	0.8997	1	0.9481	1
Acryllium_vulturinum	0.8267	1	0.8266	1	0.8981	1	0.3719	1	0.3552	1	0.9135	1	0.9863	1	0.7347	1	0.9562	1	0.9016	1	0.9366	1	0.9743	1	0.7605	1	0.8518	1	0.9186	1	0.7121	1	0.9483	1
Alectura_lathami	0.816	1	0.4379	1	0.4767	1	0.8003	1	0.3156	1	0.6792	1	0.2085	0.999913	0.1785	0.999616	0.8189	1	0.1526	0.998671	0.1652	0.99927	0.6045	1	0.6533	1	0.6518	1	0.0186	0.528109	0.6589	1	0.8765	1
Arborophila_gingica	0.8189	1	0.9562	1	0.942	1	0.8354	1	0.5358	1	0.8371	1	0.8355	1	0.9273	1	0.9932	1	0.5758	1	0.5619	1	0.7586	1	0.7571	1	0.7874	1	0.6211	1	0.9783	1	0.9763	1
Arborophila_rufogularis	0.7492	1	0.9863	1	0.942	1	0.8322	1	0.6731	1	0.9944	1	0.9807	1	0.9345	1	0.8275	1	0.8589	1	0.8083	1	0.5873	1	0.9368	1	0.7856	1	0.8934	1	0.6973	1	0.9577	1
Bambusicola_fytchii	0.9212	1	0.5531	1	0.7517	1	0.6629	1	0.1184	0.993531	0.9662	1	0.9695	1	0.6126	1	0.7793	1	0.7915	1	0.6667	1	0.7452	0.999998	0.2793	0.999998	0.9746	1	0.8231	1	0.4123	1	0.9423	1
Bambusicola_thoracica	0.8421	1	0.5802	1	0.8395	1	0.6629	1	0.9287	1	0.918	1	0.4099	1	0.1135	0.991925	0.9987	1	0.6002	1	0.6991	1	0.7178	1	0.9587	1	0.9457	1	0.5138	1	0.2408	0.999984	0.9956	1
Bonasa_bonasia	0.7489	1	0.4955	1	0.5159	1	0.853	1	0.9308	1	0.0461	0.848604	0.4387	1	0.4293	1	0.9189	1	0.6359	1	0.0429	0.826902	0.7115	0.839457	0.0447	0.839457	0.9124	1	0.3162	1	0.6674	1	0.9713	1
Chrysolophus_amherstiae	0.8809	1	0.9405	1	0.6325	1	0.8912	1	0.3265	1	0.7346	1	0.9209	1	0.9741	1	0.9455	1	0.8635	1	0.4715	1	0.9922	1	0.8091	1	0.8896	1	0.8232	1	0.2053	0.999898	0.996	1
Chrysolophus_pictus	0.9563	1	0.9619	1	0.7362	1	0.8192	1	0.251	0.99999	0.7859	1	0.9966	1	0.828	1	0.9494	1	0.028	0.678892	0.4715	1	0.125	1	0.888	1	0.9262	1	0.8139	1	0.6422	1	0.9913	1
Coturnix_chinensis	0.4356	1	0.8987	1	0.9815	1	0.7697	1	0.8839	1	0.8781	1	0.2389	0.999982	0.4701	1	0.9158	1	0.7889	1	0.537	1	0.9962	1	0.3782	1	0.7704	1	0.8491	1	0.5839	1	0.9576	1
Coturnix_japonica	0.6552	1	0.849	1	0.7708	1	0.5754	1	0.7165	1	0.6396	1	0.825	1	0.504	1	0.7213	1	0.358	1	0.6624	1	0.7409	1	0.5209	1	0.8658	1	0.5127	1	0.6634	1	0.9476	1
Francolinus_pintadeanus	0.8208	1	0.9694	1	0.9879	1	0.8784	1	0.9783	1	0.7488	1	0.9731	1	0.7003	1	0.5366	1	0.8754	1	0.7667	1	0.928	1	0.869	1	0.9439	1	0.8231	1	0.8288	1	0.8525	1
Gallus_gallus	0.9135	1	0.9003	1	0.3642	1	0.9767	1	0.687	1	0.4877	1	0.5164	1	0.4407	1	0.7915	1	0.789	1	0.5426	1	0.9715	1	0.7179	1	0.9562	1	0.7692	1	0.7445	1	0.9941	1
Gallus_lafayettei	0.9605	1	0.8295	1	0.5578	1	0.9767	1	0.6645	1	0.8878	1	0.9596	1	0.2183	0.999947	0.9091	1	0.5708	1	0.6597	1	0.9209	1	0.8812	1	0.9838	1	0.8375	1	0.653	1	0.9894	1
Gallus_sonneratii	0.6458	1	0.6463	1	0.5356	1	0.9659	1	0.8557	1	0.9786	1	0.8111	1	0.2905	0.999999	0.8741	1	0.942	1	0.5419	1	0.9502	1	0.9086	1	0.9982	1	0.9118	1	0.568	1	0.9556	1
Gallus_varius	0.9616	1	0.9158	1	0.446	1	0.9593	1	0.3533	1	0.8932	1	0.8305	1	0.5368	1	0.8931	1	0.8102	1	0.4363	1	0.9974	1	0.7175	1	0.9683	1	0.8915	1	0.9078	1	0.9969	1
Lophophorus_sclateri	0.737	1	0.8683	1	0.9983	1	0.7216	1	0.5763	1	0.8691	1	0.8435	1	0.7291	1	0.821	1	0.813	1	0.0678	0.939694	0.4743	1	0.9164	1	0.7754	1	0.2286	0.999969	0.8689	1	0.9393	1
Lophura_ignita	0.9061	1	0.765	1	0.9634	1	0.8379	1	0.5699	1	0.8974	1	0.9534	1	0.7078	1	0.8781	1	0.9882	1	0.7787	1	0.8159	1	0.979	1	0.7686	1	0.7689	1	0.5571	1	0.945	1
Lophura_nycthemera	0.9908	1	0.7669	1	0.8504	1	0.8369	1	0.7703	1	0.9158	1	0.8974	1	0.9323	1	0.8095	1	0.9777	1	0.8372	1	0.9264	1	0.877	1	0.8705	1	0.8912	1	0.8678	1	0.9799	1
Meleagris_gallopavo	0.3132	1	0.4117	1	0.2975	0.999999	0.7048	1	0.3258	1	0.6397	1	0.4658	1	0.5248	1	0.5676	1	0.4711	1	0.3362	1	0.8785	0.999997	0.2736	0.999997	0.8332	1	0.4326	1	0.4454	1	0.9354	1
Numida_meleagris	0.7545	1	0.684	1	0.406	1	0.6939	1	0.2311	0.999973	0.9542	1	0.8819	1	0.7708	1	0.9749	1	0.5811	1	0.4915	1	0.9112	1	0.9664	1	0.8542	1	0.8933	1	0.9667	1	0.9532	1
Pavo_muticus	0.8602	1	0.964	1	0.886	1	0.8732	1	0.4976	1	0.6716	1	0.9069	1	0.703	1	0.7956	1	0.9096	1	0.8553	1	0.9755	1	0.6559	1	0.9926	1	0.8951	1	0.7757	1	0.9825	1
Perdix_dauuricae	0.8864	1	0.8342	1	0.5772	1	0.8124	1	0.7335	1	0.9731	1	0.9769	1	0.9213	1	0.8767	1	0.7994	1	0.7149	1	0.9418	1	0.8407	1	0.7217	1	0.886	1	0.5984	1	0.934	1
Phasianus_colchicus	0.9897	1	0.6911	1	0.944	1	0.9162	1	0.2628	0.999995	0.7397	1	0.889	1	0.6457	1	0.9068	1	0.8135	1	0.573	1	0.823	1	0.5115	1	0.7579	1	0.3711	1	0.6711	1	0.7896	1
Phasianus_versicolor	0.9821	1	0.7996	1	0.7379	1	0.8851	1	0.4329	1	0.9347	1	0.8163	1	0.7137	1	0.7812	1	0.6369	1	0.3706	1	0.7035	1	0.5074	1	0.8759	1	0.2699	0.999997	0.5101	1	0.7416	1
Polyplectron_bicalcaratu	0.5734	1	0.6938	1	0.7048	1	0.7449	1	0.8511	1	0.9761	1	0.9574	1	0.8509	1	0.6986	1	0.4962	1	0.6284	1	0.6095	1	0.4656	1	0.4219	1	0.7437	1	0.9123	1	0.8178	1
Pucrasia_macrolopha	0.869	1	0.6288	1	0.9561	1	0.8283	1	0.7998	1	0.7372	1	0.9032	1	0.5009	1	0.9118	1	0.6652	1	0.6429	1	0.6723	1	0.6519	1	0.6981	1	0.29	0.999999	0.4693	1	0.9819	1
Syrmaticus_ellioti	0.9927	1	0.7289	1	0.6009	1	0.9393	1	0.4732	1	0.9548	1	0.7769	1	0.8907	1	0.9634	1	0.8947	1	0.4631	1	0.8902	1	0.9102	1	0.8426	1	0.8382	1	0.5204	1	0.9433	1
Syrmaticus_humiae	0.9895	1	0.7079	1	0.5432	1	0.9393	1	0.4732	1	0.9714	1	0.7283	1	0.809	1	0.9824	1	0.8947	1	0.4914	1	0.8902	1	0.9102	1	0.9168	1	0.8085	1	0.4414	1	0.938	1
Syrmaticus_reevesii	0.9732	1	0.8326	1	0.9634	1	0.8863	1	0.9866	1	0.9117	1	0.9575	1	0.8165	1	0.9999	1	0.9998	1	0.9626	1	0.9984	1	0.941	1	0.9254	1	0.765	1	0.9724	1	0.9725	1
Syrmaticus_soemmerringi	0.7158	1	0.6594	1	0.3297	1	0.9887	1	0.2803	0.999998	0.9527	1	0.8613	1	0.87	1	0.9122	1	0.8111	1	0.4505	1	0.5724	1	0.7883	1	0.9705	1	0.5315	1	0.8205	1	0.968	1
Tetraophasis_szechenyii	0.9889	1	0.8676	1	0.7821	1	0.9576	1	0.6974	1	0.9372	1	0.9795	1	0.9689	1	0.8585	1	0.9922	1	0.7104	1	0.9277	1	0.8833	1	0.8381	1	0.7607	1	0.8655	1	0.9994	1
Tragopan_temminckii	0.9851	1	0.998	1	0.9418	1	0.924	1	0.9704	1	0.9583	1	0.9869	1	0.9579	1	0.9287	1	0.9729	1	0.866	1	0.9317	1	0.7786	1	0.8588	1	0.959	1	0.7263	1	0.9958	1
Note: * P'=1-(1-P)^40
** outgroups

## Sheet: Sheet2
				12S	16S	ATP6	ATP8	CoxI	CoxII	CoxIII	CR	CytB	ND1	ND2	ND3	ND4	ND4L	ND5	ND6	tRNA
Acryllium_vulturinum	1	1	A	0.3313	0.3282	0.2849	0.3082	0.2694	0.3053	0.2795	0.2783	0.2753	0.2551	0.3208	0.2759	0.305	0.2818	0.3079	0.1175	0.3308
	1	2	C	0.2909	0.2777	0.3744	0.4277	0.3191	0.2994	0.3154	0.2791	0.3562	0.3457	0.3497	0.342	0.3515	0.354	0.351	0.0829	0.2515
	1	3	G	0.1798	0.1853	0.0984	0.0377	0.1615	0.146	0.1526	0.1344	0.1266	0.1327	0.0954	0.1207	0.1111	0.1203	0.1137	0.368	0.1676
	1	4	T	0.198	0.2087	0.2423	0.2264	0.25	0.2493	0.2526	0.3082	0.2419	0.2665	0.2341	0.2615	0.2324	0.244	0.2274	0.4316	0.2502
Alectoris_chukar	2	1	A	0.3354	0.3325	0.2819	0.3519	0.2474	0.2643	0.2784	0.2634	0.2788	0.2767	0.3208	0.2787	0.3094	0.2577	0.2678	0.1175	0.3197
	2	2	C	0.2857	0.2824	0.3744	0.3889	0.281	0.301	0.3129	0.273	0.3509	0.3354	0.343	0.3448	0.3486	0.3368	0.3212	0.0886	0.2567
	2	3	G	0.1843	0.1786	0.1072	0.0556	0.166	0.1601	0.1494	0.1421	0.1214	0.1224	0.0954	0.1293	0.1038	0.1168	0.1196	0.368	0.1754
	2	4	T	0.1946	0.2064	0.2364	0.2037	0.3056	0.2746	0.2593	0.3215	0.2489	0.2654	0.2408	0.2471	0.2382	0.2887	0.2915	0.4258	0.2482
Alectura_lathami	3	1	A	0.3187	0.3317	0.2584	0.3152	0.2513	0.2878	0.2542	0.2632	0.2682	0.2521	0.2919	0.2443	0.2934	0.2405	0.2925	0.1214	0.3207
	3	2	C	0.2942	0.2853	0.3744	0.3939	0.3088	0.301	0.3436	0.2962	0.3562	0.3261	0.3536	0.3534	0.3522	0.3505	0.346	0.106	0.2521
	3	3	G	0.1961	0.1875	0.1145	0.0667	0.1764	0.1659	0.166	0.1508	0.131	0.1543	0.1108	0.1293	0.1104	0.1512	0.1358	0.3757	0.1802
	3	4	T	0.191	0.1955	0.2526	0.2242	0.2636	0.2452	0.2363	0.2899	0.2445	0.2675	0.2437	0.273	0.244	0.2577	0.2257	0.3969	0.247
Anas_platyrhynchos	4	1	A	0.3154	0.341	0.2834	0.3515	0.2545	0.2893	0.2605	0.2803	0.2674	0.2531	0.289	0.2414	0.2948	0.2509	0.2888	0.1098	0.3247
	4	2	C	0.2828	0.2519	0.3759	0.3939	0.3275	0.3245	0.3499	0.3136	0.3509	0.3467	0.3709	0.3592	0.3558	0.3505	0.3597	0.1291	0.2589
	4	3	G	0.2116	0.202	0.1175	0.0727	0.177	0.1645	0.1648	0.1544	0.1398	0.1564	0.1329	0.1638	0.1213	0.1684	0.1392	0.3796	0.1762
	4	4	T	0.1902	0.2051	0.2232	0.1818	0.241	0.2217	0.2248	0.2517	0.2419	0.2438	0.2071	0.2356	0.228	0.2302	0.2123	0.3815	0.2402
Anser_albifrons	5	1	A	0.3212	0.3379	0.2937	0.3273	0.2687	0.2834	0.2733	0.2879	0.2797	0.2757	0.3054	0.2443	0.3028	0.2509	0.3118	0.0983	0.331
	5	2	C	0.2786	0.2528	0.3744	0.4	0.3211	0.326	0.341	0.3083	0.3527	0.3241	0.3526	0.3448	0.3464	0.3368	0.3383	0.1214	0.2524
	5	3	G	0.2036	0.2012	0.0954	0.0727	0.166	0.1645	0.1635	0.1457	0.139	0.1471	0.1185	0.1638	0.1191	0.1649	0.135	0.395	0.172
	5	4	T	0.1966	0.2081	0.2364	0.2	0.2442	0.2261	0.2222	0.2581	0.2287	0.2531	0.2235	0.2471	0.2317	0.2474	0.2149	0.3854	0.2446
Anseranas_semipalmata	6	1	A	0.3265	0.3452	0.3025	0.3394	0.2718	0.2952	0.2797	0.2944	0.2779	0.2735	0.3227	0.2644	0.3181	0.2818	0.3229	0.1175	0.329
	6	2	C	0.2956	0.2763	0.3392	0.3758	0.3138	0.3201	0.3103	0.2794	0.3544	0.3302	0.3372	0.3362	0.3319	0.3299	0.3328	0.1156	0.2553
	6	3	G	0.1957	0.183	0.1013	0.0485	0.1627	0.1483	0.1584	0.1581	0.1302	0.1393	0.0983	0.1293	0.106	0.1306	0.1168	0.3661	0.1681
	6	4	T	0.1823	0.1955	0.257	0.2364	0.2518	0.2364	0.2516	0.2682	0.2375	0.257	0.2418	0.2701	0.244	0.2577	0.2275	0.4008	0.2476
Arborophila_gingica	7	1	A	0.3221	0.3411	0.279	0.3148	0.2778	0.2981	0.2925	0.2645	0.2777	0.2654	0.315	0.2989	0.2992	0.2887	0.3037	0.1137	0.3249
	7	2	C	0.2831	0.2758	0.3583	0.3704	0.2868	0.301	0.3078	0.2713	0.3471	0.3364	0.3507	0.3218	0.3479	0.3299	0.3562	0.0906	0.2503
	7	3	G	0.1836	0.1777	0.0999	0.0556	0.1602	0.141	0.1494	0.1395	0.1248	0.1183	0.0819	0.1178	0.1009	0.1203	0.1044	0.3757	0.1718
	7	4	T	0.2113	0.2054	0.2628	0.2593	0.2752	0.2599	0.2503	0.3248	0.2504	0.2798	0.2524	0.2615	0.252	0.2612	0.2357	0.42	0.253
Arborophila_rufogularis	8	1	A	0.3221	0.3393	0.279	0.3272	0.2745	0.2893	0.2848	0.2699	0.285	0.2685	0.3112	0.2989	0.3007	0.2887	0.3141	0.1098	0.3245
	8	2	C	0.281	0.2751	0.3583	0.3889	0.2888	0.3113	0.3142	0.2683	0.3456	0.3436	0.3584	0.3132	0.35	0.323	0.3412	0.0809	0.2494
	8	3	G	0.1836	0.1795	0.0999	0.0432	0.1615	0.1498	0.1558	0.1392	0.117	0.1214	0.0867	0.1149	0.1031	0.1271	0.1088	0.3834	0.1723
	8	4	T	0.2133	0.206	0.2628	0.2407	0.2752	0.2496	0.2452	0.3226	0.2524	0.2665	0.2437	0.273	0.2462	0.2612	0.2359	0.4258	0.2539
Aythya_americana	9	1	A	0.3224	0.3468	0.2819	0.3333	0.2571	0.2863	0.2695	0.2824	0.2682	0.251	0.2909	0.25	0.2912	0.2371	0.2981	0.0963	0.3167
	9	2	C	0.2827	0.259	0.3715	0.4061	0.3327	0.326	0.3384	0.3208	0.3562	0.3447	0.3613	0.3506	0.3573	0.3471	0.3476	0.1195	0.2578
	9	3	G	0.2061	0.1961	0.1145	0.0788	0.1718	0.1674	0.1622	0.1538	0.1416	0.1564	0.1301	0.1609	0.1213	0.1821	0.1375	0.3873	0.1813
	9	4	T	0.1888	0.198	0.232	0.1818	0.2384	0.2203	0.2299	0.243	0.2339	0.2479	0.2177	0.2385	0.2302	0.2337	0.2167	0.3969	0.2442
Bambusicola_fytchii	10	1	A	0.3196	0.336	0.2819	0.3395	0.2519	0.2878	0.2874	0.2521	0.2744	0.2531	0.3131	0.2701	0.3072	0.2749	0.3005	0.0906	0.3217
	10	2	C	0.295	0.2861	0.3818	0.3333	0.2875	0.3128	0.3193	0.2751	0.3597	0.3467	0.3593	0.3391	0.3696	0.3471	0.35	0.0886	0.2562
	10	3	G	0.1881	0.1806	0.0969	0.0556	0.1744	0.1542	0.152	0.1448	0.1293	0.1368	0.0992	0.1466	0.1017	0.1237	0.1183	0.3911	0.177
	10	4	T	0.1973	0.1973	0.2394	0.2716	0.2862	0.2452	0.2414	0.3279	0.2366	0.2634	0.2283	0.2443	0.2215	0.2543	0.2312	0.4297	0.2451
Bambusicola_thoracica	11	1	A	0.3224	0.3391	0.2893	0.3395	0.27	0.2981	0.2989	0.2487	0.2797	0.2726	0.3247	0.3017	0.3108	0.2715	0.3129	0.0886	0.3236
	11	2	C	0.2967	0.2855	0.373	0.3333	0.3068	0.301	0.3295	0.2592	0.3492	0.3488	0.3565	0.3218	0.3508	0.3574	0.3565	0.0829	0.255
	11	3	G	0.1828	0.1745	0.0969	0.0556	0.1634	0.1439	0.1456	0.1483	0.124	0.1173	0.0886	0.1178	0.0995	0.1237	0.1096	0.3931	0.1735
	11	4	T	0.1982	0.201	0.2408	0.2716	0.2597	0.257	0.2261	0.3438	0.2471	0.2613	0.2303	0.2586	0.2389	0.2474	0.2209	0.4355	0.2479
Bonasa_bonasia	12	1	A	0.3295	0.3391	0.2731	0.3272	0.2629	0.267	0.2769	0.2568	0.2735	0.2665	0.3121	0.2586	0.3253	0.2646	0.3124	0.1252	0.3226
	12	2	C	0.2727	0.2615	0.3451	0.3519	0.2991	0.2876	0.3	0.2629	0.3562	0.3333	0.3198	0.3247	0.3224	0.3368	0.3317	0.104	0.2508
	12	3	G	0.187	0.1776	0.1101	0.0617	0.168	0.1534	0.1526	0.1429	0.1187	0.1204	0.0896	0.1322	0.0922	0.1237	0.1069	0.3642	0.1745
	12	4	T	0.2107	0.2217	0.2717	0.2593	0.27	0.292	0.2705	0.3374	0.2515	0.2798	0.2784	0.2845	0.26	0.2749	0.249	0.4066	0.2521
Branta_canadensis	13	1	A	0.3191	0.3379	0.2922	0.3455	0.2668	0.2805	0.2733	0.2965	0.2797	0.2654	0.3044	0.25	0.3036	0.2612	0.3113	0.104	0.3331
	13	2	C	0.2764	0.2539	0.3715	0.3636	0.3262	0.3245	0.3346	0.3149	0.3562	0.3241	0.3565	0.3506	0.3479	0.3333	0.3383	0.1195	0.2539
	13	3	G	0.2073	0.2029	0.1013	0.0848	0.1705	0.1703	0.1635	0.1348	0.1354	0.1553	0.1156	0.1523	0.1133	0.1546	0.1353	0.3892	0.1695
	13	4	T	0.1972	0.2054	0.2349	0.2061	0.2364	0.2247	0.2286	0.2538	0.2287	0.2551	0.2235	0.2471	0.2353	0.2509	0.2151	0.3873	0.2435
Chrysolophus_amherstiae	14	1	A	0.3179	0.3452	0.2805	0.3457	0.2681	0.2907	0.2771	0.2674	0.2788	0.2716	0.3247	0.2722	0.3123	0.2577	0.3118	0.1368	0.3275
	14	2	C	0.2807	0.2667	0.3495	0.3457	0.2842	0.2952	0.3116	0.27	0.3439	0.3436	0.3362	0.3381	0.3558	0.3677	0.346	0.0983	0.2549
	14	3	G	0.2002	0.1794	0.0969	0.0679	0.1628	0.1483	0.1545	0.1411	0.1231	0.1224	0.0838	0.1289	0.098	0.1237	0.1063	0.341	0.1712
	14	4	T	0.2012	0.2087	0.2731	0.2407	0.2849	0.2658	0.2567	0.3214	0.2542	0.2623	0.2553	0.2607	0.2338	0.2509	0.2358	0.4239	0.2464
Chrysolophus_pictus	15	1	A	0.3199	0.3445	0.2805	0.3519	0.2649	0.2922	0.2797	0.2665	0.2808	0.2397	0.3247	0.25	0.3108	0.2543	0.3124	0.1214	0.3288
	15	2	C	0.2817	0.2679	0.3524	0.3333	0.2829	0.2966	0.3167	0.2639	0.3468	0.3189	0.3362	0.3017	0.3551	0.3643	0.3482	0.1079	0.2523
	15	3	G	0.1971	0.1794	0.0969	0.0617	0.166	0.1468	0.1533	0.1432	0.1206	0.1399	0.0838	0.1379	0.0995	0.1271	0.1063	0.3565	0.1699
	15	4	T	0.2012	0.2081	0.2702	0.2531	0.2862	0.2643	0.2503	0.3264	0.2518	0.3014	0.2553	0.3103	0.2346	0.2543	0.2331	0.4143	0.249
Coturnix_chinensis	16	1	A	0.3484	0.3348	0.2863	0.3576	0.2707	0.3054	0.2784	0.2704	0.2858	0.2644	0.3256	0.2816	0.3224	0.2887	0.3173	0.1118	0.3297
	16	2	C	0.2724	0.28	0.3612	0.3455	0.3088	0.3084	0.2989	0.2548	0.35	0.3302	0.3382	0.3333	0.3333	0.3471	0.3416	0.0809	0.2548
	16	3	G	0.1809	0.1811	0.0984	0.0727	0.1609	0.1498	0.1456	0.1435	0.1196	0.1265	0.0838	0.1264	0.0959	0.1168	0.1137	0.3661	0.1735
	16	4	T	0.1984	0.2041	0.254	0.2242	0.2597	0.2364	0.2771	0.3313	0.2445	0.2788	0.2524	0.2586	0.2484	0.2474	0.2274	0.4412	0.2419
Coturnix_japonica	17	1	A	0.3398	0.3443	0.2952	0.3939	0.2804	0.3128	0.2874	0.2772	0.285	0.2809	0.317	0.2902	0.3174	0.2818	0.319	0.1195	0.3292
	17	2	C	0.271	0.2693	0.3671	0.3394	0.3004	0.3113	0.3091	0.2598	0.3448	0.3272	0.3439	0.3506	0.3464	0.3471	0.3499	0.0809	0.2477
	17	3	G	0.1848	0.1746	0.094	0.0485	0.1576	0.138	0.1469	0.1576	0.1152	0.1163	0.0848	0.1207	0.0922	0.1168	0.1052	0.3757	0.1766
	17	4	T	0.2043	0.2118	0.2438	0.2182	0.2616	0.2379	0.2567	0.3055	0.2551	0.2757	0.2543	0.2385	0.244	0.2543	0.2259	0.4239	0.2464
Cygnus_columbianus	18	1	A	0.3212	0.3346	0.2834	0.3576	0.2687	0.2893	0.2746	0.2934	0.2718	0.2644	0.3083	0.2471	0.3021	0.2612	0.3113	0.1079	0.3277
	18	2	C	0.2758	0.2587	0.3554	0.3818	0.3152	0.3245	0.3282	0.3175	0.3536	0.3302	0.3565	0.3391	0.3428	0.3299	0.3339	0.1118	0.258
	18	3	G	0.2	0.204	0.1101	0.0667	0.168	0.163	0.1635	0.1458	0.139	0.1574	0.1108	0.1552	0.122	0.1512	0.1322	0.3796	0.1733
	18	4	T	0.203	0.2027	0.2511	0.1939	0.2481	0.2232	0.2337	0.2433	0.2357	0.2479	0.2245	0.2586	0.2331	0.2577	0.2226	0.4008	0.241
Francolinus_pintadeanus	19	1	A	0.3227	0.3381	0.2849	0.3395	0.2726	0.3113	0.2822	0.2669	0.2885	0.2675	0.3237	0.2845	0.3071	0.2715	0.3096	0.1079	0.3206
	19	2	C	0.297	0.2715	0.3583	0.3951	0.3017	0.2966	0.3155	0.2678	0.3386	0.3477	0.3555	0.319	0.3581	0.3574	0.3477	0.0848	0.261
	19	3	G	0.1819	0.1787	0.1013	0.0494	0.1621	0.1424	0.1494	0.1352	0.1152	0.1235	0.0906	0.1293	0.0997	0.1271	0.1063	0.3796	0.1755
	19	4	T	0.1984	0.2117	0.2555	0.216	0.2636	0.2496	0.2529	0.3302	0.2577	0.2613	0.2303	0.2672	0.2351	0.244	0.2364	0.4277	0.2429
Gallus_gallus	20	1	A	0.3238	0.3348	0.2863	0.3395	0.2726	0.2922	0.2784	0.2646	0.2735	0.2695	0.3266	0.2759	0.2985	0.2784	0.3091	0.0983	0.3279
	20	2	C	0.29	0.2799	0.3877	0.3704	0.312	0.3333	0.3359	0.2662	0.365	0.3498	0.3584	0.3247	0.3631	0.3471	0.351	0.0963	0.2547
	20	3	G	0.1824	0.1813	0.1013	0.0494	0.1589	0.1454	0.1596	0.1347	0.1214	0.1286	0.0867	0.1322	0.1031	0.1271	0.1058	0.3911	0.1704
	20	4	T	0.2039	0.2041	0.2247	0.2407	0.2565	0.2291	0.2261	0.3344	0.2401	0.2521	0.2283	0.2672	0.2353	0.2474	0.2342	0.4143	0.2469
Gallus_lafayettei	21	1	A	0.3224	0.337	0.2863	0.3395	0.2687	0.2863	0.2848	0.2639	0.2762	0.2757	0.3227	0.273	0.2985	0.268	0.3085	0.0963	0.3255
	21	2	C	0.2907	0.2815	0.3833	0.3704	0.3146	0.3201	0.3231	0.2624	0.3606	0.3508	0.3584	0.342	0.3551	0.3505	0.3466	0.0925	0.2567
	21	3	G	0.1853	0.1796	0.0999	0.0494	0.1602	0.1527	0.1533	0.1362	0.1205	0.1235	0.0857	0.1379	0.1068	0.134	0.1069	0.3931	0.1709
	21	4	T	0.2016	0.2019	0.2305	0.2407	0.2565	0.2408	0.2388	0.3375	0.2427	0.25	0.2331	0.2471	0.2397	0.2474	0.238	0.4181	0.2469
Gallus_sonneratii	22	1	A	0.317	0.3358	0.2937	0.3395	0.2681	0.2907	0.2886	0.2624	0.2709	0.2737	0.3247	0.2845	0.3036	0.2646	0.3074	0.0944	0.3246
	22	2	C	0.3044	0.2844	0.3789	0.3827	0.3101	0.3157	0.3282	0.2632	0.3606	0.3385	0.3603	0.342	0.358	0.3471	0.3521	0.0906	0.2562
	22	3	G	0.1847	0.1815	0.094	0.0494	0.1634	0.1498	0.1481	0.1385	0.1266	0.1276	0.0867	0.1264	0.1017	0.134	0.1102	0.3931	0.176
	22	4	T	0.1938	0.1983	0.2335	0.2284	0.2584	0.2438	0.235	0.3359	0.2419	0.2603	0.2283	0.2471	0.2367	0.2543	0.2303	0.422	0.2432
Gallus_varius	23	1	A	0.3237	0.3335	0.2863	0.3395	0.2733	0.2952	0.2912	0.2679	0.2744	0.2695	0.3237	0.273	0.3028	0.2749	0.3058	0.104	0.3249
	23	2	C	0.2909	0.2793	0.3862	0.3642	0.3178	0.3201	0.3244	0.2663	0.3615	0.3488	0.3632	0.3362	0.3631	0.3505	0.3477	0.0906	0.2524
	23	3	G	0.185	0.1813	0.0999	0.0494	0.1583	0.1468	0.1481	0.1344	0.1231	0.1296	0.0906	0.1322	0.0995	0.1271	0.1085	0.3834	0.1748
	23	4	T	0.2004	0.2059	0.2276	0.2469	0.2506	0.2379	0.2363	0.3314	0.241	0.2521	0.2225	0.2586	0.2346	0.2474	0.238	0.422	0.2479
Lophophorus_sclateri	24	1	A	0.3285	0.3404	0.279	0.3519	0.2707	0.3038	0.2923	0.2622	0.2806	0.2737	0.3237	0.3017	0.3072	0.268	0.3218	0.1214	0.3307
	24	2	C	0.2738	0.2684	0.3671	0.3272	0.2881	0.3142	0.3141	0.2656	0.3509	0.3364	0.3247	0.3046	0.345	0.3265	0.3306	0.1002	0.2562
	24	3	G	0.186	0.1767	0.1028	0.0617	0.1615	0.1416	0.1449	0.1414	0.1152	0.1214	0.0809	0.1178	0.1002	0.1237	0.1041	0.3699	0.1712
	24	4	T	0.2118	0.2145	0.2511	0.2593	0.2797	0.2404	0.2487	0.3308	0.2533	0.2685	0.2707	0.2759	0.2476	0.2818	0.2435	0.4085	0.2419
Lophura_ignita	25	1	A	0.3223	0.3497	0.2761	0.3457	0.2681	0.2966	0.2822	0.2642	0.2788	0.2654	0.316	0.2874	0.3057	0.244	0.3102	0.1272	0.3293
	25	2	C	0.2767	0.2708	0.3598	0.3951	0.2913	0.3025	0.3155	0.2633	0.3439	0.3436	0.3353	0.3362	0.3537	0.3402	0.3537	0.0867	0.2481
	25	3	G	0.1938	0.1739	0.1043	0.0494	0.1589	0.1424	0.1481	0.1517	0.1205	0.1286	0.0944	0.1121	0.1038	0.1375	0.108	0.3584	0.1701
	25	4	T	0.2073	0.2056	0.2599	0.2099	0.2817	0.2584	0.2542	0.3208	0.2568	0.2623	0.2543	0.2644	0.2367	0.2784	0.2281	0.4277	0.2526
Lophura_nycthemera	26	1	A	0.3216	0.348	0.2702	0.3457	0.2642	0.2981	0.2797	0.27	0.2762	0.2613	0.3208	0.2816	0.3079	0.2474	0.3063	0.1021	0.3266
	26	2	C	0.2834	0.2716	0.3598	0.3395	0.2946	0.3128	0.3103	0.2657	0.3448	0.3447	0.3507	0.3448	0.3573	0.3471	0.3532	0.1002	0.2495
	26	3	G	0.1944	0.1728	0.1072	0.0556	0.1628	0.1395	0.152	0.1446	0.1196	0.1317	0.0857	0.1178	0.1024	0.1306	0.1107	0.3854	0.1717
	26	4	T	0.2006	0.2076	0.2628	0.2593	0.2784	0.2496	0.258	0.3197	0.2595	0.2623	0.2428	0.2557	0.2324	0.2749	0.2298	0.4123	0.2521
Meleagris_gallopavo	27	1	A	0.3371	0.3492	0.2775	0.358	0.2694	0.3098	0.2797	0.2698	0.2894	0.2778	0.3141	0.2874	0.3108	0.2784	0.3113	0.1329	0.3264
	27	2	C	0.261	0.2571	0.3377	0.358	0.2862	0.2922	0.3001	0.2741	0.3325	0.3179	0.3266	0.3362	0.3319	0.3471	0.3289	0.0925	0.2466
	27	3	G	0.1871	0.1761	0.1028	0.037	0.1589	0.141	0.1507	0.128	0.1223	0.1265	0.0954	0.1149	0.0973	0.1134	0.1129	0.3565	0.1739
	27	4	T	0.2148	0.2176	0.2819	0.2469	0.2855	0.257	0.2695	0.3282	0.2559	0.2778	0.264	0.2615	0.26	0.2612	0.2468	0.4181	0.2531
Numida_meleagris	28	1	A	0.3286	0.3331	0.2746	0.3395	0.2687	0.2952	0.2708	0.2746	0.2814	0.2573	0.3218	0.2644	0.3065	0.2852	0.3052	0.1175	0.3314
	28	2	C	0.2969	0.2833	0.3877	0.3951	0.3224	0.3157	0.3321	0.2763	0.3527	0.3542	0.3632	0.3534	0.3537	0.3471	0.351	0.0983	0.2508
	28	3	G	0.1827	0.1841	0.1087	0.037	0.1609	0.1498	0.1533	0.1317	0.1205	0.1375	0.0915	0.1264	0.1046	0.1203	0.1159	0.3719	0.1683
	28	4	T	0.1918	0.1995	0.2291	0.2284	0.2481	0.2394	0.2439	0.3174	0.2454	0.251	0.2235	0.2557	0.2353	0.2474	0.2279	0.4123	0.2495
Pavo_muticus	29	1	A	0.3258	0.3362	0.2834	0.3519	0.2733	0.3069	0.2886	0.2716	0.285	0.2665	0.3247	0.2845	0.305	0.2646	0.3135	0.1252	0.3299
	29	2	C	0.2952	0.271	0.3583	0.3457	0.2855	0.2878	0.3155	0.2846	0.3395	0.3292	0.3507	0.3362	0.3442	0.3436	0.3372	0.0944	0.2528
	29	3	G	0.1828	0.1802	0.0954	0.0494	0.1621	0.1483	0.1456	0.1315	0.1205	0.1307	0.0886	0.1293	0.0973	0.1271	0.1118	0.3622	0.1692
	29	4	T	0.1961	0.2126	0.2628	0.2531	0.2791	0.257	0.2503	0.3123	0.2551	0.2737	0.236	0.25	0.2534	0.2646	0.2375	0.4181	0.2482
Perdix_dauuricae	30	1	A	0.313	0.33	0.2658	0.3272	0.257	0.2876	0.2731	0.2691	0.2674	0.2551	0.3006	0.2759	0.3007	0.2646	0.3069	0.1214	0.3191
	30	2	C	0.2902	0.2702	0.3847	0.3765	0.3042	0.3068	0.3231	0.2682	0.3588	0.3467	0.3507	0.342	0.3595	0.3746	0.3532	0.1098	0.255
	30	3	G	0.1959	0.188	0.0925	0.0432	0.1709	0.1534	0.1551	0.1389	0.1231	0.1255	0.1002	0.1178	0.1046	0.1168	0.1107	0.3642	0.1767
	30	4	T	0.201	0.2117	0.257	0.2531	0.268	0.2522	0.2487	0.3238	0.2507	0.2726	0.2486	0.2644	0.2353	0.244	0.2292	0.4046	0.2492
Phasianus_colchicus	31	1	A	0.3292	0.3438	0.2775	0.3333	0.2757	0.2966	0.2746	0.271	0.2762	0.2675	0.3102	0.2931	0.3166	0.2474	0.3113	0.1156	0.3316
	31	2	C	0.2847	0.2641	0.3598	0.3519	0.2847	0.2952	0.3282	0.2579	0.3448	0.3374	0.3372	0.3305	0.3341	0.3746	0.3438	0.0848	0.2463
	31	3	G	0.1894	0.1756	0.0999	0.0617	0.1556	0.1439	0.1584	0.1442	0.1223	0.1214	0.0915	0.1149	0.098	0.1237	0.1014	0.3603	0.1668
	31	4	T	0.1967	0.2165	0.2628	0.2531	0.2841	0.2643	0.2388	0.3269	0.2568	0.2737	0.2611	0.2615	0.2513	0.2543	0.2435	0.4393	0.2553
Phasianus_versicolor	32	1	A	0.3292	0.342	0.279	0.3333	0.2739	0.2922	0.2886	0.2713	0.2788	0.2716	0.3131	0.2939	0.3159	0.2543	0.3135	0.1156	0.3303
	32	2	C	0.2805	0.266	0.3495	0.3519	0.292	0.301	0.3142	0.2591	0.3404	0.3385	0.3333	0.3458	0.3333	0.3643	0.3433	0.0809	0.2456
	32	3	G	0.1884	0.1765	0.1013	0.0679	0.1537	0.1483	0.143	0.1452	0.1214	0.1173	0.0886	0.1124	0.0988	0.1203	0.0997	0.3603	0.1668
	32	4	T	0.2019	0.2154	0.2702	0.2469	0.2804	0.2584	0.2542	0.3243	0.2595	0.2726	0.2649	0.2478	0.252	0.2612	0.2435	0.4432	0.2573
Polyplectron_bicalcaratu	33	1	A	0.3169	0.3335	0.2658	0.3519	0.2623	0.2952	0.2848	0.265	0.2665	0.2582	0.3015	0.2471	0.297	0.2715	0.2992	0.1156	0.3208
	33	2	C	0.3026	0.2811	0.3598	0.3951	0.3056	0.3128	0.3206	0.2667	0.3483	0.3591	0.3613	0.3621	0.3522	0.3849	0.3554	0.0886	0.262
	33	3	G	0.1928	0.1868	0.1057	0.0556	0.1699	0.1512	0.1558	0.1427	0.1337	0.1337	0.1002	0.1264	0.1155	0.1168	0.1152	0.368	0.1753
	33	4	T	0.1877	0.1986	0.2687	0.1975	0.2623	0.2408	0.2388	0.3256	0.2515	0.249	0.237	0.2644	0.2353	0.2268	0.2303	0.4277	0.2419
Pucrasia_macrolopha	34	1	A	0.3313	0.3434	0.279	0.358	0.2778	0.3025	0.2899	0.2548	0.2762	0.2685	0.3247	0.3017	0.3137	0.268	0.3229	0.1021	0.3275
	34	2	C	0.29	0.2822	0.3642	0.3519	0.2965	0.3025	0.3103	0.2652	0.3527	0.3519	0.3468	0.3218	0.3428	0.323	0.3433	0.079	0.2497
	34	3	G	0.1889	0.1733	0.0969	0.0432	0.1576	0.1366	0.1494	0.1473	0.1179	0.1193	0.0829	0.1149	0.0951	0.1237	0.1008	0.3796	0.1712
	34	4	T	0.1899	0.2011	0.2599	0.2469	0.2681	0.2584	0.2503	0.3328	0.2533	0.2603	0.2457	0.2615	0.2484	0.2852	0.2331	0.4393	0.2516
Syrmaticus_ellioti	35	1	A	0.3207	0.3404	0.2819	0.3333	0.2726	0.2937	0.281	0.2663	0.2814	0.2665	0.3237	0.2874	0.3086	0.268	0.3118	0.104	0.3303
	35	2	C	0.2847	0.2643	0.3451	0.3642	0.2875	0.304	0.3078	0.2689	0.3492	0.3354	0.3382	0.3276	0.3428	0.3299	0.341	0.0829	0.2479
	35	3	G	0.1932	0.1777	0.0999	0.0679	0.1589	0.1454	0.1494	0.1388	0.1196	0.1245	0.0829	0.1178	0.1009	0.1237	0.108	0.3661	0.17
	35	4	T	0.2014	0.2176	0.2731	0.2346	0.281	0.257	0.2618	0.3261	0.2498	0.2737	0.2553	0.2672	0.2476	0.2784	0.2391	0.447	0.2518
Syrmaticus_humiae	36	1	A	0.3207	0.3416	0.2819	0.3333	0.2726	0.2937	0.281	0.2654	0.2806	0.2665	0.3237	0.2874	0.3086	0.2646	0.3124	0.104	0.3314
	36	2	C	0.2837	0.2646	0.3436	0.3642	0.2875	0.3054	0.3065	0.2663	0.35	0.3354	0.3391	0.3276	0.3428	0.3333	0.341	0.0809	0.25
	36	3	G	0.1932	0.1764	0.0999	0.0679	0.1589	0.1454	0.1494	0.1396	0.1205	0.1245	0.0829	0.1178	0.1009	0.1271	0.1074	0.3661	0.168
	36	4	T	0.2025	0.2174	0.2746	0.2346	0.281	0.2555	0.2631	0.3287	0.2489	0.2737	0.2543	0.2672	0.2476	0.2749	0.2391	0.4489	0.2507
Syrmaticus_reevesii	37	1	A	0.3226	0.3329	0.2731	0.358	0.2707	0.2952	0.2733	0.2565	0.2779	0.2644	0.3121	0.2759	0.3079	0.2509	0.3074	0.1118	0.3213
	37	2	C	0.2813	0.2694	0.3686	0.3642	0.2997	0.3069	0.318	0.2835	0.35	0.3395	0.3449	0.3391	0.3413	0.3436	0.341	0.0963	0.2531
	37	3	G	0.1965	0.1811	0.1057	0.0432	0.1609	0.141	0.1545	0.1443	0.124	0.1307	0.0934	0.1293	0.106	0.1375	0.1085	0.3642	0.1758
	37	4	T	0.1996	0.2166	0.2526	0.2346	0.2687	0.257	0.2542	0.3157	0.248	0.2654	0.2495	0.2557	0.2447	0.268	0.243	0.4277	0.2498
Syrmaticus_soemmerringi	38	1	A	0.3234	0.3445	0.2775	0.3519	0.2739	0.2966	0.281	0.2648	0.2823	0.2654	0.3256	0.296	0.3137	0.2612	0.3091	0.1002	0.3267
	38	2	C	0.2729	0.2649	0.3407	0.3704	0.2842	0.304	0.3103	0.2665	0.3465	0.3282	0.3372	0.3161	0.3522	0.3368	0.3355	0.1002	0.2479
	38	3	G	0.1905	0.1741	0.0999	0.0556	0.1576	0.1439	0.1494	0.1424	0.1187	0.1286	0.0829	0.1121	0.0959	0.134	0.1085	0.368	0.1737
	38	4	T	0.2132	0.2164	0.2819	0.2222	0.2842	0.2555	0.2593	0.3264	0.2524	0.2778	0.2543	0.2759	0.2382	0.268	0.2468	0.4316	0.2518
Tetraophasis_szechenyii	39	1	A	0.3272	0.3327	0.2746	0.358	0.272	0.301	0.281	0.2648	0.2762	0.2634	0.3054	0.2874	0.3159	0.2818	0.3107	0.104	0.3269
	39	2	C	0.2798	0.2806	0.3833	0.358	0.312	0.3128	0.3257	0.2734	0.3624	0.3426	0.3642	0.3276	0.3493	0.3368	0.3532	0.0983	0.2537
	39	3	G	0.1924	0.1794	0.0999	0.0494	0.1602	0.1424	0.1494	0.1397	0.1214	0.1286	0.0954	0.1351	0.1009	0.1168	0.1124	0.3892	0.1728
	39	4	T	0.2006	0.2073	0.2423	0.2346	0.2558	0.2438	0.2439	0.3222	0.2401	0.2654	0.2351	0.25	0.2338	0.2646	0.2237	0.4085	0.2466
Tragopan_temminckii	40	1	A	0.3245	0.3406	0.2805	0.3457	0.2674	0.2996	0.2784	0.2699	0.2744	0.2695	0.3198	0.2816	0.3203	0.2577	0.3074	0.1233	0.3241
	40	2	C	0.2886	0.2724	0.3554	0.3519	0.2997	0.3069	0.3244	0.2674	0.3483	0.3364	0.3401	0.3448	0.3435	0.3436	0.3488	0.104	0.2555
	40	3	G	0.1863	0.1808	0.1072	0.0679	0.168	0.1424	0.1545	0.1435	0.1214	0.1265	0.0896	0.1293	0.1002	0.1478	0.1148	0.368	0.1727
	40	4	T	0.2006	0.2062	0.257	0.2346	0.2649	0.2511	0.2427	0.3192	0.2559	0.2675	0.2505	0.2443	0.236	0.2509	0.229	0.4046	0.2477
Average	41	1	A	0.324636	0.339013	0.281057	0.342558	0.26806	0.294072	0.28028	0.269357	0.277507	0.265612	0.315631	0.276078	0.307479	0.265722	0.308464	0.11132	0.326343
	41	2	C	0.284854	0.271632	0.364427	0.367927	0.301717	0.308543	0.319631	0.274323	0.350814	0.338711	0.348001	0.335632	0.348567	0.345962	0.34468	0.0960501	0.252984
	41	3	G	0.190675	0.182018	0.101909	0.0567343	0.163375	0.149221	0.153028	0.142424	0.124142	0.13076	0.0939306	0.128807	0.103619	0.130842	0.113387	0.373844	0.172645
	41	4	T	0.199835	0.207337	0.252606	0.23278	0.266849	0.248164	0.247061	0.313896	0.247537	0.264917	0.242437	0.259483	0.240336	0.257474	0.233469	0.418786	0.248028
				40	1	32.45	32.45
				40	2	28.86	28.86
				40	3	18.63	18.63
				40	4	20.06	20.06
				41	1	32.4636	32.4636
				41	2	28.4854	28.4854
				41	3	19.0675	19.0675
				41	4	19.9835	19.9835
