# Supplementary material for: A mitogenomic perspective on the ancient, rapid radiation in the Galliformes with an emphasis on the Phasianidae
Source: BMC Evol Biol. 2010 May 6;10:132. doi: 10.1186/1471-2148-10-132 (PMC2880301; doi:10.1186/1471-2148-10-132)
Supplement: Additional file 11 — Source of sequence data for the Cracidae and Odontophoridae. No complete mitochondrial genomes were available for the Cracidae and Odontophoridae in GenBank. Thus, we mined GenBank and created a dataset with as many genes as possible for them. [file 1471-2148-10-132-S11.XLS]

## Sheet: Sheet1
Additional file 11:
Source of sequence data for the Cracidae and Odontophoridae.
	control region	12S	16S	ND1,ND2	CoI	CoxII	ATP8,ATP6,CoxIII	CoxIII	ND4	ND5	CytB
Nothocrax urumutum	AF165440	AF165446	AF165458	AY140749	AF165494	AF165506	AY143684	AF165478	AY141953	AY140763	AF165470
Aburria aburri	AF165430	AF165442	AF165454	AY140740	AF165490	AF165502	AY143680	AF165480	AY141940	AY140754	AF165466
Penelopina nigra	AF165433	AF165451	AF165463	AY140743	AF165499	AF165511	AY143689	AF165487	AY141958	AY140757	AF165475
Chamaepetes goudotii	AF165434	AF165443	AF165455	AY140741	AF165491	AF165503	AY143681	AF165481	AY141941	AY140755	AF165467
Oreophasis derbianus	AF165435	AF165447	AF165459	AY140745	AF165495	AF165507	AY143685	AF165484		AY140759	AF165471
Pauxi pauxi	AF165439	AF165449	AF165461	AY140750	AF165497	AF165509	AY143687	AF165479	AY141955	AY140764	AF165473
Pipile jacutinga	AF165431	AF165452	AF165464	AY140744	AF165500	AF165512	AY143690	AF165488	AY141959	AY140758	AF165476
Penelope obscura	AF165432	AF165450	AF165462	AY140742	AF165498	AF165510	AY143688	AF165486	AY141957	AY140756	AF165474
Ortalis canicollis	AF165436	AF165448	AF165460	AY140746	AF165496	AF165508	AY143686	AF165485	AY141954	AY140760	AF165472
Crax blumenbachii	AF165438	AF165444	AF165456	AY140747	AF165492	AF165504	AY143682	AF165482	AY141944	AY140761	AF165468
Mitu tuberosa	AF165437	AF165445	AF165457	AY140748	AF165493	AF165505	AY143683	AF165483	AY141952	AY140762	AF165469
Colinus virginianus	EU558867	EU167061		EU166949	DQ433524						EU372675
Oreortyx pictus	DQ834468	AY952765		AY952749	DQ433856						AF252860
Cyrtonyx montezumae	DQ834467	AY952764		AY952748							AF068192
Callipepla gambelii	DQ834472	DQ485791	DQ485829	AF028761	DQ433416						DQ485889
