# Supplementary material for: A mitogenomic perspective on the ancient, rapid radiation in the Galliformes with an emphasis on the Phasianidae
Source: BMC Evol Biol. 2010 May 6;10:132. doi: 10.1186/1471-2148-10-132 (PMC2880301; doi:10.1186/1471-2148-10-132)
Supplement: Additional file 12 — Primers for amplifying the complete mitogenomes. List of primers used in this mitogenomic study of the Galliformes. [file 1471-2148-10-132-S12.XLS]

## Sheet: Sheet1
Additional file 12: Primers for amplifying the complete mitogenomes.
Name	Poition*	Primer	Note
AV1F2	16741	Agg ACT ACg gCT TgA AAA gC	Nishibori et al. 2001
AV1R2	1280	CAT CTT ggC ATC TTC AgT gCC	Nishibori et al. 2001
f1-3m	528	Tgg TTC CTC ggT CAg gCA CAT CC	Nishibori et al. 2001
r2-3m	1490	TgC TTA Agg TTA ATT ACT gCT g	Nishibori et al. 2001
AV3F	1343	ATA TAC ATg CAA gTA TCC gC	Nishibori et al. 2001
AV3R	2049	TTA gAA AAT gTA gCC CAT TTC T	Nishibori et al. 2001
AV4F	1996	AAg ACA ggT CAA ggT ATA gC	Nishibori et al. 2001
AV4R	2677	CTC TTT TgC AAC AgA gAC gg	Nishibori et al. 2001
AV5F	2559	gCA TCA TgA TTT AgC AAg AAC	Nishibori et al. 2001
AV5R1	3297	gTT Agg ATA CCg Cgg CCg TT	Nishibori et al. 2001
AV6F	3235	CAA gTA TTg AAg gTg ATg CC	Nishibori et al. 2001
AV6R	3836	CAT AgA TAg AAA CCg ACC Tg	Nishibori et al. 2001
AV7F	3755	TAA ggg TTC gTT TgT TCA AC	Nishibori et al. 2001
AV7R	4045	gCT Agg gAg Agg ATT TgA AC	Nishibori et al. 2001
f7-8m	3842	ACT CCT CCT AgT ACg AAA ggA	Nishibori et al. 2001
r7-8m	4154	TTT TCg TTC TAC AAg TgT TAA	Nishibori et al. 2001
AV8F	3994	AAA TgC AAA Agg CTT AAg CC	Nishibori et al. 2001
AV8R	4773	gTA TAA TgT Tgg CgT ATT Cg	Nishibori et al. 2001
AV9F	4662	gCC CCA TTT gAC CTA ACA gA	Nishibori et al. 2001
AV9R	5228	AAC CAT CAT TTT Cgg ggT AT	Nishibori et al. 2001
AV10F1	5055	TCA CTA TgA TAA AgT gAA CAT AgA	Nishibori et al. 2001
AV10R	5796	ggA TgA gAA ggC TAg gAT TTT	Nishibori et al. 2001
f10-11m	5573	CCC ATT CCA CTT CTg ATT CCC	Nishibori et al. 2001
r10-11m	5944	gAg ATg AgT ATT gTT gAC AgT	Nishibori et al. 2001
AV11F	5754	CTA AAC CAA ACA CAA ACA CgA	Nishibori et al. 2001
AV11R	6627	gCg TTA ggC TgT AgT CCT TT	Nishibori et al. 2001
AV12F2	6341	gTT AAA CTC TCT TAg TTT CTg	Nishibori et al. 2001
AV12R	6968	gAg gAg TCA gAA gCT TAT gTT	Nishibori et al. 2001
f12-13m	6841	TCg TCA TAA TCT TCT TTA TAg	Nishibori et al. 2001
r12-13m	7150	gTg ATA AAg TTg ATg gCT CCT	Nishibori et al. 2001
AV13F	6927	ATA gCA TTC CCC CgC ATA AA	Nishibori et al. 2001
AV13R	7790	ATA gTg gAA gTg ggC gAC TA	Nishibori et al. 2001
AV14F2	7650	AAA TgA gAC CCC CCT ATg CTA	Nishibori et al. 2001
AV14R	8295	CTA TgT AAT Tgg TTT ACT AAC	Nishibori et al. 2001
AV15F2	8275	gTT AgT AAA CCA ATT ACA TAg	Nishibori et al. 2001
AV15R2	9041	TgC ATA gCT TCT TAA Tgg TTA	Nishibori et al. 2001
f15-17i	8885	TTC ATC ACC ACT CgA CCA ggA gTg	Nishibori et al. 2001
r15-17i	9963	ACT ATg Tgg TAg gAg TgT gCT Tgg	Nishibori et al. 2001
AV16F	8946	CAC AgC TAC ATA CCC ATT gT	Nishibori et al. 2001
AV16R	9963	ACT ATg Tgg TAg gAg TgT gC	Nishibori et al. 2001
AV17F	9873	ATA ATC CAA gCC TAC gTC TTC	Nishibori et al. 2001
AV17R	10791	TgT TCA TTg CTC TTC TCT ggg	Nishibori et al. 2001
f17-19i	10658	CAC TTC gTA gAC ATC ATC TgA	Nishibori et al. 2001
r17-19i	11669	TAT gCC TgT TCA gAg ggT TAg	Nishibori et al. 2001
AV18F	10716	gCT CTT CTA gTA TAC TCA TTA CA	Nishibori et al. 2001
AV18R	11590	Agg CTg TAT ATT gTg gTg TTA	Nishibori et al. 2001
f18-20i	11494	CAA TgC TAA AgA TCA TCC TAC CAA	Nishibori et al. 2001
r18-20i	12469	Agg gAg gAg gTT AgT CCA Tgg gAg	Nishibori et al. 2001
AV19F	11476	CAC AAC CTA AAC CTT CTA CAA	Nishibori et al. 2001
AV19R	12451	Tgg gAg ATT ATg Agg ATT ATT g	Nishibori et al. 2001
f19-21i	12278	CCT CAC CCT AgC CCT ATg Agg	Nishibori et al. 2001
r19-21i	13083	CAT TAC TTT TAC TTg gAT TTg	Nishibori et al. 2001
AV20F	12330	CAA ACA gAC CTA AAA TCC CTC	Nishibori et al. 2001
AV20R	13080	TAC TTT TAC TTg gAT TTg CAC C	Nishibori et al. 2001
AV21F	12979	TgC ATC TgA gCT TTA AAC CTC	Nishibori et al. 2001
AV21R2	13844	gCA ACT ACT ATT gTg CTg gA	Nishibori et al. 2001
f21-22m	13633	CTA AgC ATA gCA TgA CTA gCC	Nishibori et al. 2001
r21-22m	14018	ATg Agg CCT AgT Tgg CTT gA	Nishibori et al. 2001
AV22F	13784	CAg CAA TAg AAg gCC CAA CC	Nishibori et al. 2001
AV22R	14591	AgT TCT Agg gCT Agg ATA ATT	Nishibori et al. 2001
f22-23m	14269	gAA AAC CTA AAC ACC TCA TAC	Nishibori et al. 2001
r22-23m	14676	TAg ggg gTT AAA gTA gCC TA	Nishibori et al. 2001
AV23F	14534	TCA CAA AAA CTg CTg CCA TC	Nishibori et al. 2001
AV23R	15252	CCT gTg TTT CAg gTT TCC TT	Nishibori et al. 2001
f23-25i	15124	ACA ATA Cgg CTg ACT CAT CCg gAA	Nishibori et al. 2001
r23-25i	16182	AgT AgT TTA TTT gAA AAT ACC AgC	Nishibori et al. 2001
AV24F1	15164	gCC TCA TTC TTC TTC ATC Tg	Nishibori et al. 2001
AV24R	16167	AAT ACC AgC TTT ggg AgC Tg	Nishibori et al. 2001
AV25F	16070	CAT Tgg TCT TgT AAA CCA AAA AC	Nishibori et al. 2001
AV25R	16759	CTT TTC AAg CCg TAg TCC TT	Nishibori et al. 2001
f25-1m	16630	ACC CCA TAA TAC ggC gAA ggA TTA g	Nishibori et al. 2001
r25-1m	289	ATg TCC TgT AAC CAT TCA TAg T	Nishibori et al. 2001
An additional 96 species-specific primers
S3849	3849	ggg TCA ATA CTA CCA gCA C	Arborophila
A4722	4722	ggA AgA ATA ggg CgA AT	Arborophila
S8110	8110	Agg AgC AgT CTT TgC CAT TC	Arborophila
A8862	8862	Agg ACg ATA gCg ggT Agg	Arborophila
S10167	10167	AAg TAg CAg TAg CCA TAA T	Arborophila
A10841	10841	gTA gCg ACA AAg AAA gTA g	Arborophila
S13428	13428	CTC CTC ATC CTC CTT ACC	Arborophila
A14157	14157	AgA TTC Cgg CTA CAA CTA	Arborophila
S7973	7973	CAT ACC TCg CCg ATA C	Alectoris
A8522	8522	CAT ACC TCg CCg ATA C	Alectoris
S8798	8798	TAC CCg ACC Agg AgT g	Alectoris
A9688	9688	gTg gCT gTg gAA ATA AgT	Alectoris
S14093	14093	CTC ACg CCT TCT TCA A	Alectoris
A14796	14796	CCT TCg ggT CCT ATT T	Alectoris
S15105	15105	ACC CTC gCC TTC TCA TC	Alectoris
A16183	16183	AgC TTT ggg AgC Tgg A	Alectoris
A3832	3832	AAT CCA ggT Cgg TTT CTA	Pavo
S4902	4902	gAg gAg gAg ggT CTT TgT	Pavo
S3879	3879	ggA gAA gTA ggg TCA AT	Lophura
A4760	4760	AAA TAg ggC gAA Tgg T	Lophura
S5423	5423	AAg CAg CCA TCA AAT A	Lophura
A5888	5888	gTg TAg Agg gTg AAA gTg	Lophura
S7995	7995	CAg ACT ACC CAg ACg CCT AC	Lophura
A8947	8947	TgA gCA TTg CCC ATA AAA	Lophura
S10666	10666	gCC TgA TAC TgA CAC TTC	Lophura
A11629	11629	gCT gAT TAg ggC gAT T	Lophura
S14492	14492	Cgg CTT ACT AAT CTC ATC	Lophura
A15409	15409	CTA CCA ggg TTT gTC C	Lophura
S5486	5486	TTA CCC AAT CAA CTg C	Polyplectron
A5937	5937	CAT TAT ggC gTA gAg g	Polyplectron
S8019	8019	gAA TgC CTC gAC gAT A	Polyplectron
A8566	8566	AAC ggT gTT TgA TgA TAg	Polyplectron
S9841	9841	AgC CAC AAT CAC CCT TCT	Polyplectron
A10837	10837	CTg ggT Tgg AAC CAg AT	Polyplectron
S6163	6163	ACT CTg ACg CAC CCA C	Tragopan
A6833	6833	AgA AgA TTA TgA CgA AAg C	Tragopan
S7729	7729	CCT CCA CgA CAC CTA CT	Tragopan
A8497	8497	gAC TTC TTg ggC ATC TAC	Tragopan
S11447	11447	gAC CAC CTA CAT AAC CTA AA	Tragopan
A12373	12373	Cgg CAA TTA CTA gAC CC	Tragopan
S13382	13382	TAC ATA gCC TCT gAA CCC	Tragopan
A13933	13933	gCA AgT AgC AgC AAA TAg	Tragopan
S14361	14361	ACA CCC gAA CTC CAA C	Tragopan
A15326	15326	TgT gAT gAC ggT AgC C	Tragopan
S13764	13764	gTC TCC gCT CTA CTT CAC	Lophophorus
A14659	14659	gAg gAT TAT Tgg gTT TgT	Lophophorus
S8797	8797	CAC CCg ACC Agg CgT AT	Perdix
A9687	9687	gTg gCT gTg gAg ATg AgT Tg	Perdix
S14456	14456	CAg CCA TCA TCg TCT CA	Perdix
A15306	15306	gCT CAT TCT ACA Agg gTT T	Perdix
S8600	8600	ATT ACC gCT gAT gAT gT	Bonasa
A9473	9473	TAT ggC TAC TgC TAC CTC	Bonasa
S11756	11756	gTA gAA gCA CCA ATC gC	Bonasa
A12731	12731	ggA ggg TAA gTA gAA CAA gTA g	Bonasa
S14078	14078	ATC TCA TCC CTC ATT CTA C	Bonasa
A14988	14988	ACT CTA CTA Agg CTT gTC C	Bonasa
S10608	10608	TgA CTT gCC CAA ATA ACC	Pucrasia
A11469	11469	ggA ggA ATC AgC Agg AgA	Pucrasia
S14964	14964	ACA CTA CAC CgC AgA CAC	Tetraophasis
A15641	15641	gCA TAg gCA AAT Agg AAg	Tetraophasis
S15631	15631	TTT gCC TAT gCC ATC CTT	Tetraophasis
A16495	16495	TgT ggg Tgg TTg gTg AAT	Tetraophasis
S13926	13926	ACC CTC CgC CAT TCT A	Acryllium
A14846	14846	ATg ACg gTC gCT CCT C	Acryllium
S3243	3243	TgA ATg gCT gAA CgA g	Phasianus
A4010	4010	gAT Tgg gAg TAC ATA ggA TA	Phasianus
S7568	7568	gCC TTA ggg TTT ATC TTT	Phasianus
A8249	8249	gTT ggg AgT ggT TTg C	Phasianus
S8803	8803	TTA Cgg ACA ATg CTC Ag	Phasianus
A9865	9865	ggC TTg ggT CAA CTA Tg	Phasianus
S10050	10050	AAA ggg CCT ACg ATA C	Phasianus
A10859	10859	gAT ggC TAC TgA gAA AgA	Phasianus
S3856	3856	TCC TCC TAg TAC gAA Agg	Chrysolophus
A4945	4945	TAg TTg gTC ATA gCg AAA	Chrysolophus
S5027	5027	ggT CTA CCT CCT ATC TAA g	Chrysolophus
A6109	6109	gTg ATg ATT gTg gCT gTT	Chrysolophus
S6795	6795	gAC AAC CAg gAA CAC TCT	Chrysolophus
A7315	7315	gTT gCg gTC AgT AAg TAg	Chrysolophus
S14842	14842	CAT TAC ACC gCA gAC ACC	Chrysolophus
A15518	15518	gCg TAg gCA AAT Agg AAg	Chrysolophus
S15702	15702	CCA ACC AgT AgA gCA CCC A	Chrysolophus
A16351	16351	CgT TTC TTT CAT TTC TTT AgC g	Chrysolophus
S1680	1680	AAC CCA ACC YAA CYA TCT T	Bambusicola,Francolinus
A2620	2620	ATg gCA AAC TTT AgY TCA C	Bambusicola,Francolinus
S5215	5215	CTS CAC ART AAg CCT YAT C	Bambusicola,Francolinus
A6077	6077	TCg gAg gTA RAA RAA TAR gC	Bambusicola,Francolinus
S7871	7871	gAA CCA ARg CAC AYT TCg gAg TA	Bambusicola,Francolinus
A8721	8721	gRC CTA Kgg gKA RgT CTg	Bambusicola,Francolinus
S8649	8649	AAT CCC AAC AAC AgA CC	Bambusicola,Francolinus
A9678	9678	Agg CgT ACT CCT AgA gC	Bambusicola,Francolinus
S9929	9929	CAA TCT TYg gMg CAg C	Bambusicola,Francolinus
A11068	11068	RgC CRC CYT gWg TTC A	Bambusicola,Francolinus
A14507	14507	TCg gCA gCA TCA TAg C	Bambusicola,Francolinus
S15489	15489	gAA TCg ggT gAg ggT T	Bambusicola,Francolinus
S15803	15803	CCT TYC gAC CgT TCT C	Bambusicola,Francolinus
A16582	16582	TAg TRg ggT Tgg Tgg Tg	Bambusicola,Francolinus
Note: * the position is relative to the complete mt genome of Gallus gallus
